# Supplementary material for: Serum Analytes of American Mink (Neovison Vison) Challenged with Aleutian Mink Disease Virus
Source: Animals (Basel). 2022 Oct 11;12(20):2725. doi: 10.3390/ani12202725 (PMC9597810; doi:10.3390/ani12202725)
Supplement: Supplementary file 1 [file animals-12-02725-s001.zip]

Archive with 1 entries (1 files):
- animals-1901559-supplementary.pdf
